# Supplementary material for: 1,5-Bis(2-formyl­phen­oxy)-3-oxapenta­ne
Source: Acta Crystallogr Sect E Struct Rep Online. 2008 Feb 6;64(Pt 3):o546. doi: 10.1107/S1600536808002948 (PMC2960853; doi:10.1107/S1600536808002948)
Supplement: Supplementary file 1 [file e-64-0o546-sup1.cif]

##############################################################################
###                                                                        ###
###        Electronic paper (Acta Crystallographica Section E)             ###
###                                                                        ###
##############################################################################
#                                                                            #
# This CIF contains the data in a paper accepted for publication in Acta     #
# Crystallographica Section E. It conforms to the requirements of Notes      #
# for Authors for Section E, and has been peer reviewed under the auspices   #
# of the IUCr Commission on Journals.                                        #
#                                                                            #
# Full details of the Crystallographic Information File format               #
# are given in the paper "The Crystallographic Information File (CIF):       #
# a New Standard Archive File for Crystallography" by S. R. Hall, F. H.      #
# Allen and I. D. Brown [Acta Cryst. (1991), A47, 655-685].                  #
#                                                                            #
# The current version of the core CIF dictionary is obtainable from          #
# ftp://ftp.iucr.org/pub/cif_core.dic. The current version number is 2.1.    #
#                                                                            #
# Software is freely available for graphical display of the structure(s) in  #
# this CIF.  For information consult the CIF home page http://www.iucr.org/  #
# cif/home.html                                                              #
#                                                                            #
##############################################################################
                                             
data_global
_audit_creation_method     'WinGX routine CIF_UPDATE'
_audit_conform_dict_name     cif_core.dic
_audit_conform_dict_version     2.3
_journal_date_recd_electronic     2007-11-29
_journal_date_accepted     2008-01-25
_journal_name_full     'Acta Crystallographica, Section E'
_journal_year     2008
_journal_volume     64
_journal_issue      3
_journal_page_first     o546
_journal_page_last     o546
_journal_paper_category     QO
_journal_coeditor_code     SI2065
_publ_contact_author_name     'Celia Ronconi'
_publ_contact_author_address
;
Instituto de Quimica
Universidade Federal do Rio de Janeiro
Caixa Postal 68563
21949-900 Rio de Janeiro, RJ
Brazil
;
_publ_contact_author_email     ronconi@iq.ufrj.br
_publ_contact_author_fax     '55-21-2562-7559'
_publ_contact_author_phone     '55-21-2562-7251 '
_publ_section_title
;
1,5-Bis(2-formylphenoxy)-3-oxapentane
;
loop_
    _publ_author_name
    _publ_author_address
    'N\'ivea C. F. Dionysio'
;
Instituto de Qu\'imica
Universidade Federal do Rio de Janeiro
Caixa Postal 68563
21949-900 Rio de Janeiro
RJ
Brazil
;
    'Jairo Bordinh\~ao'
;
Instituto de Qu\'imica
Universidade Federal do Rio de Janeiro
Caixa Postal 68563
21949-900 Rio de Janeiro
RJ
Brazil
;
    'Lorenzo do Canto Visentin'
;
Instituto de Qu\'imica
Universidade Federal do Rio de Janeiro
Caixa Postal 68563
21949-900 Rio de Janeiro
RJ
Brazil
;
    'C\'elia Machado Ronconi'
;
Instituto de Qu\'imica
Universidade Federal do Rio de Janeiro
Caixa Postal 68563
21949-900 Rio de Janeiro
RJ
Brazil
;
data_I
_audit_creation_method     SHELXL97
_chemical_name_systematic
;
1,5-Bis(2-formylphenoxy)-3-oxapentane
;
_chemical_name_common     ?
_chemical_formula_moiety     'C18 H18 O5'
_chemical_formula_sum     'C18 H18 O5'
_chemical_formula_iupac     'C18 H18 O5'
_chemical_formula_weight     314.32
_symmetry_cell_setting     orthorhombic
_symmetry_space_group_name_H-M     'F d d 2'
_symmetry_space_group_name_Hall     'F 2 -2d'
loop_
    _symmetry_equiv_pos_as_xyz
    'x, y, z'
    '-x, -y, z'
    'x+1/4, -y+1/4, z+1/4'
    '-x+1/4, y+1/4, z+1/4'
    'x, y+1/2, z+1/2'
    '-x, -y+1/2, z+1/2'
    'x+1/4, -y+3/4, z+3/4'
    '-x+1/4, y+3/4, z+3/4'
    'x+1/2, y, z+1/2'
    '-x+1/2, -y, z+1/2'
    'x+3/4, -y+1/4, z+3/4'
    '-x+3/4, y+1/4, z+3/4'
    'x+1/2, y+1/2, z'
    '-x+1/2, -y+1/2, z'
    'x+3/4, -y+3/4, z+1/4'
    '-x+3/4, y+3/4, z+1/4'
_cell_length_a     27.613(6)
_cell_length_b     26.404(5)
_cell_length_c     4.4313(9)
_cell_angle_alpha     90.00
_cell_angle_beta     90.00
_cell_angle_gamma     90.00
_cell_volume     3230.8(11)
_cell_formula_units_Z     8
_cell_measurement_reflns_used     50
_cell_measurement_theta_min     1
_cell_measurement_theta_max     27.5
_cell_measurement_temperature     295(2)
_exptl_crystal_description     plate
_exptl_crystal_colour     yellow
_exptl_crystal_size_max     0.25
_exptl_crystal_size_mid     0.08
_exptl_crystal_size_min     0.05
_exptl_crystal_density_diffrn     1.292
_exptl_crystal_density_meas     ?
_exptl_crystal_density_method     'not measured'
_exptl_crystal_F_000     1328
_exptl_absorpt_coefficient_mu     0.094
_exptl_absorpt_correction_type     none
_exptl_absorpt_correction_T_min     ?
_exptl_absorpt_correction_T_max     ?
_exptl_special_details
;
 The transformation of the unit cell axes and hkl intensity data were
 performed by using the matrix (00-1, 010, 100) in order to solve and
 refine the structure in the standard setting for space group Fdd2.
;
_diffrn_ambient_temperature     295(2)
_diffrn_radiation_type     MoK\a
_diffrn_radiation_wavelength     0.71073
_diffrn_radiation_source     'fine-focus sealed tube'
_diffrn_radiation_monochromator     graphite
_diffrn_measurement_device_type     'Nonius KappaCCD'
_diffrn_measurement_method     '\f and \w scans with \k offsets'
_diffrn_detector_area_resol_mean     ?
_diffrn_reflns_number     4449
_diffrn_reflns_av_R_equivalents     0.1343
_diffrn_reflns_av_sigmaI/netI     0.0948
_diffrn_reflns_theta_min     3.09
_diffrn_reflns_theta_max     27.50
_diffrn_reflns_theta_full     27.50
_diffrn_measured_fraction_theta_max     0.997
_diffrn_measured_fraction_theta_full     0.997
_diffrn_reflns_limit_h_min     -34
_diffrn_reflns_limit_h_max     35
_diffrn_reflns_limit_k_min     -34
_diffrn_reflns_limit_k_max     34
_diffrn_reflns_limit_l_min     -5
_diffrn_reflns_limit_l_max     5
_diffrn_standards_number     ?
_diffrn_standards_interval_count     ?
_diffrn_standards_interval_time     ?
_diffrn_standards_decay_%     ?
_refine_special_details
;
 Refinement of F^2^ against ALL reflections.  The weighted R-factor wR and
 goodness of fit S are based on F^2^, conventional R-factors R are based
 on F, with F set to zero for negative F^2^. The threshold expression of
 F^2^ > 2sigma(F^2^) is used only for calculating R-factors(gt) etc. and is
 not relevant to the choice of reflections for refinement. R-factors based
 on F^2^ are statistically about twice as large as those based on F, and R-
 factors based on ALL data will be even larger.
;
_reflns_number_total     1043
_reflns_number_gt     480
_reflns_threshold_expression     I>2\s(I)
_refine_ls_structure_factor_coef     Fsqd
_refine_ls_matrix_type     full
_refine_ls_R_factor_all     0.1602
_refine_ls_R_factor_gt     0.0512
_refine_ls_wR_factor_gt     0.0746
_refine_ls_wR_factor_ref     0.0966
_refine_ls_goodness_of_fit_ref     0.986
_refine_ls_restrained_S_all     0.985
_refine_ls_number_reflns     1043
_refine_ls_number_parameters     105
_refine_ls_number_restraints     0
_refine_ls_hydrogen_treatment     constr
_refine_ls_weighting_scheme     calc
_refine_ls_weighting_details
                      'w=1/[\s^2^(Fo^2^)+(0.0377P)^2^] where P=(Fo^2^+2Fc^2^)/3'
_atom_sites_solution_hydrogens     geom
_atom_sites_solution_primary     direct
_atom_sites_solution_secondary     difmap
_refine_ls_shift/su_max     0.000
_refine_ls_shift/su_mean     0.000
_refine_diff_density_max     0.120
_refine_diff_density_min     -0.138
_refine_ls_extinction_method     none
_refine_ls_extinction_coef     ?
loop_
    _atom_type_symbol
    _atom_type_description
    _atom_type_scat_dispersion_real
    _atom_type_scat_dispersion_imag
    _atom_type_scat_source
    'C' 'C' 0.0033 0.0016
                         'International Tables Vol C Tables 4.2.6.8 and 6.1.1.4'
    'H' 'H' 0.0000 0.0000
                         'International Tables Vol C Tables 4.2.6.8 and 6.1.1.4'
    'O' 'O' 0.0106 0.0060
                         'International Tables Vol C Tables 4.2.6.8 and 6.1.1.4'
_computing_data_collection     'COLLECT (Nonius, 1998)'
_computing_cell_refinement     'PHICHI (Duisenberg <i>et al.</i>,  2000)'
_computing_data_reduction     'EVAL-14 (CCD) (Duisenberg <i>et al.</i>, 2003)'
_computing_structure_solution     'SHELXS97 (Sheldrick, 2008)'
_computing_structure_refinement     'SHELXL97 (Sheldrick, 2008)'
_computing_molecular_graphics     'ORTEP-3 for Windows (Farrugia, 1997)'
_computing_publication_material     'WinGX (Farrugia, 1999)'
loop_
    _atom_site_type_symbol
    _atom_site_label
    _atom_site_fract_x
    _atom_site_fract_y
    _atom_site_fract_z
    _atom_site_U_iso_or_equiv
    _atom_site_adp_type
    _atom_site_calc_flag
    _atom_site_refinement_flags
    _atom_site_occupancy
    _atom_site_disorder_assembly
    _atom_site_disorder_group
    C C1 0.03242(14) 0.47183(13) 1.1699(9) 0.0683(12) Uani d . 1 . .
    H H1A 0.0138 0.4508 1.3069 0.082 Uiso calc R 1 . .
    H H1B 0.0515 0.4951 1.2902 0.082 Uiso calc R 1 . .
    C C2 0.06560(13) 0.43903(12) 0.9883(9) 0.0607(10) Uani d . 1 . .
    H H2A 0.0831 0.4162 1.1207 0.073 Uiso calc R 1 . .
    H H2B 0.0469 0.4188 0.8472 0.073 Uiso calc R 1 . .
    C C3 0.13695(13) 0.44746(12) 0.6829(8) 0.0495(9) Uani d . 1 . .
    C C4 0.14652(13) 0.39549(12) 0.6935(9) 0.0622(11) Uani d . 1 . .
    H H4 0.1263 0.3740 0.8015 0.075 Uiso calc R 1 . .
    C C5 0.18651(15) 0.37623(15) 0.5414(11) 0.0773(13) Uani d . 1 . .
    H H5 0.1930 0.3417 0.5519 0.093 Uiso calc R 1 . .
    C C6 0.21687(15) 0.40706(15) 0.3753(10) 0.0731(13) Uani d . 1 . .
    H H6 0.2433 0.3935 0.2739 0.088 Uiso calc R 1 . .
    C C7 0.20743(14) 0.45820(15) 0.3617(9) 0.0677(13) Uani d . 1 . .
    H H7 0.2276 0.4791 0.2491 0.081 Uiso calc R 1 . .
    C C8 0.16770(12) 0.47928(12) 0.5159(10) 0.0523(10) Uani d . 1 . .
    C C9 0.15870(14) 0.53391(13) 0.4966(13) 0.0834(14) Uani d . 1 . .
    H H9 0.1323 0.5466 0.6030 0.100 Uiso calc R 1 . .
    O O1 0.0000 0.5000 0.9830(7) 0.0529(9) Uani d S 1 . .
    O O2 0.09910(9) 0.47057(7) 0.8266(6) 0.0563(7) Uani d . 1 . .
    O O3 0.18230(10) 0.56356(10) 0.3560(9) 0.1276(15) Uani d . 1 . .
loop_
    _atom_site_aniso_label
    _atom_site_aniso_U_11
    _atom_site_aniso_U_22
    _atom_site_aniso_U_33
    _atom_site_aniso_U_12
    _atom_site_aniso_U_13
    _atom_site_aniso_U_23
    C1 0.066(3) 0.085(3) 0.054(3) -0.002(2) -0.005(3) 0.018(2)
    C2 0.059(2) 0.061(2) 0.062(3) -0.007(2) -0.011(2) 0.023(2)
    C3 0.044(2) 0.045(2) 0.059(3) 0.0026(19) -0.018(2) 0.003(2)
    C4 0.060(2) 0.044(2) 0.083(3) -0.0005(18) -0.018(3) 0.0096(19)
    C5 0.075(3) 0.047(2) 0.110(4) 0.010(2) -0.029(3) -0.009(3)
    C6 0.069(3) 0.066(3) 0.084(3) 0.013(2) -0.012(3) -0.014(3)
    C7 0.051(3) 0.073(3) 0.079(3) 0.002(2) -0.006(2) 0.007(2)
    C8 0.0426(19) 0.049(2) 0.066(2) 0.0020(18) -0.014(2) 0.011(2)
    C9 0.059(3) 0.053(3) 0.138(4) 0.004(2) 0.011(3) 0.023(3)
    O1 0.0469(17) 0.066(2) 0.0457(19) -0.0031(18) 0.000 0.000
    O2 0.0481(13) 0.0462(13) 0.0746(18) -0.0005(12) 0.0020(13) 0.0170(14)
    O3 0.090(2) 0.0707(18) 0.222(4) 0.0013(17) 0.043(3) 0.068(2)
_geom_special_details
;
 All esds (except the esd in the dihedral angle between two l.s. planes)
 are estimated using the full covariance matrix.  The cell esds are taken
 into account individually in the estimation of esds in distances, angles
 and torsion angles; correlations between esds in cell parameters are only
 used when they are defined by crystal symmetry.  An approximate (isotropic)
 treatment of cell esds is used for estimating esds involving l.s. planes.
;
loop_
    _geom_bond_atom_site_label_1
    _geom_bond_atom_site_label_2
    _geom_bond_site_symmetry_2
    _geom_bond_distance
    _geom_bond_publ_flag
    C1 O1 . 1.429(4) ?
    C1 C2 . 1.496(5) ?
    C1 H1A . 0.9700 ?
    C1 H1B . 0.9700 ?
    C2 O2 . 1.436(4) ?
    C2 H2A . 0.9700 ?
    C2 H2B . 0.9700 ?
    C3 O2 . 1.368(4) ?
    C3 C4 . 1.398(4) ?
    C3 C8 . 1.405(4) ?
    C4 C5 . 1.390(5) ?
    C4 H4 . 0.9300 ?
    C5 C6 . 1.381(5) ?
    C5 H5 . 0.9300 ?
    C6 C7 . 1.377(4) ?
    C6 H6 . 0.9300 ?
    C7 C8 . 1.407(5) ?
    C7 H7 . 0.9300 ?
    C8 C9 . 1.466(4) ?
    C9 O3 . 1.194(4) ?
    C9 H9 . 0.9300 ?
    O1 C1 2_565 1.429(4) ?
loop_
    _geom_angle_atom_site_label_1
    _geom_angle_atom_site_label_2
    _geom_angle_atom_site_label_3
    _geom_angle_site_symmetry_1
    _geom_angle_site_symmetry_3
    _geom_angle
    _geom_angle_publ_flag
    O1 C1 C2 . . 111.9(3) ?
    O1 C1 H1A . . 109.2 ?
    C2 C1 H1A . . 109.2 ?
    O1 C1 H1B . . 109.2 ?
    C2 C1 H1B . . 109.2 ?
    H1A C1 H1B . . 107.9 ?
    O2 C2 C1 . . 109.1(3) ?
    O2 C2 H2A . . 109.9 ?
    C1 C2 H2A . . 109.9 ?
    O2 C2 H2B . . 109.9 ?
    C1 C2 H2B . . 109.9 ?
    H2A C2 H2B . . 108.3 ?
    O2 C3 C4 . . 124.5(3) ?
    O2 C3 C8 . . 116.1(3) ?
    C4 C3 C8 . . 119.4(3) ?
    C5 C4 C3 . . 119.5(3) ?
    C5 C4 H4 . . 120.2 ?
    C3 C4 H4 . . 120.2 ?
    C6 C5 C4 . . 121.7(4) ?
    C6 C5 H5 . . 119.2 ?
    C4 C5 H5 . . 119.2 ?
    C7 C6 C5 . . 119.1(4) ?
    C7 C6 H6 . . 120.4 ?
    C5 C6 H6 . . 120.4 ?
    C6 C7 C8 . . 121.0(4) ?
    C6 C7 H7 . . 119.5 ?
    C8 C7 H7 . . 119.5 ?
    C3 C8 C7 . . 119.4(3) ?
    C3 C8 C9 . . 121.1(4) ?
    C7 C8 C9 . . 119.5(4) ?
    O3 C9 C8 . . 125.7(4) ?
    O3 C9 H9 . . 117.2 ?
    C8 C9 H9 . . 117.2 ?
    C1 O1 C1 2_565 . 109.1(4) ?
    C3 O2 C2 . . 117.8(2) ?
loop_
    _geom_torsion_atom_site_label_1
    _geom_torsion_atom_site_label_2
    _geom_torsion_atom_site_label_3
    _geom_torsion_atom_site_label_4
    _geom_torsion_site_symmetry_1
    _geom_torsion_site_symmetry_2
    _geom_torsion_site_symmetry_3
    _geom_torsion_site_symmetry_4
    _geom_torsion
    _geom_torsion_publ_flag
    O1 C1 C2 O2 . . . . 69.3(3) ?
    O2 C3 C4 C5 . . . . -179.1(3) ?
    C8 C3 C4 C5 . . . . 0.7(5) ?
    C3 C4 C5 C6 . . . . -1.0(6) ?
    C4 C5 C6 C7 . . . . 0.5(6) ?
    C5 C6 C7 C8 . . . . 0.4(6) ?
    O2 C3 C8 C7 . . . . -180.0(3) ?
    C4 C3 C8 C7 . . . . 0.2(5) ?
    O2 C3 C8 C9 . . . . -0.8(5) ?
    C4 C3 C8 C9 . . . . 179.4(4) ?
    C6 C7 C8 C3 . . . . -0.8(6) ?
    C6 C7 C8 C9 . . . . -180.0(4) ?
    C3 C8 C9 O3 . . . . -178.5(4) ?
    C7 C8 C9 O3 . . . . 0.6(7) ?
    C2 C1 O1 C1 . . . 2_565 176.7(3) ?
    C4 C3 O2 C2 . . . . -3.0(5) ?
    C8 C3 O2 C2 . . . . 177.2(3) ?
    C1 C2 O2 C3 . . . . 170.5(3) ?
loop_
    _geom_hbond_atom_site_label_D
    _geom_hbond_atom_site_label_H
    _geom_hbond_atom_site_label_A
    _geom_hbond_site_symmetry_A
    _geom_hbond_distance_DH
    _geom_hbond_distance_HA
    _geom_hbond_distance_DA
    _geom_hbond_angle_DHA
    C9 H9 O2 . 0.93 2.42 2.764(5) 102
