# Supplementary material for: 1,5-Bis(2-formyl­phen­oxy)-3-oxapenta­ne
Source: Acta Crystallogr Sect E Struct Rep Online. 2008 Feb 6;64(Pt 3):o546. doi: 10.1107/S1600536808002948 (PMC2960853; doi:10.1107/S1600536808002948)
Supplement: Supplementary file 2 [file e-64-0o546-Isup2.hkl]

# 
# h,k,l, Fc-squared, Fo-squared, sigma(Fo-squared) and status flag 
# 
data_I
_shelx_title '  Ethoxy-ethane Chi-Phi cell -cba' 
_shelx_refln_list_code          4 
_shelx_F_calc_maximum      304.90 
_exptl_crystal_F_000      1328.00 
_reflns_d_resolution_high  0.7697 
 
loop_ 
 _symmetry_equiv_pos_as_xyz 
 'x, y, z' 
 '-x, -y, z' 
 'x+1/4, -y+1/4, z+1/4' 
 '-x+1/4, y+1/4, z+1/4' 
 'x, y+1/2, z+1/2' 
 '-x, -y+1/2, z+1/2' 
 'x+1/4, -y+3/4, z+3/4' 
 '-x+1/4, y+3/4, z+3/4' 
 'x+1/2, y, z+1/2' 
 '-x+1/2, -y, z+1/2' 
 'x+3/4, -y+1/4, z+3/4' 
 '-x+3/4, y+1/4, z+3/4' 
 'x+1/2, y+1/2, z' 
 '-x+1/2, -y+1/2, z' 
 'x+3/4, -y+3/4, z+1/4' 
 '-x+3/4, y+3/4, z+1/4' 
 
_cell_length_a    27.6130 
_cell_length_b    26.4040 
_cell_length_c     4.4313 
_cell_angle_alpha  90.000 
_cell_angle_beta   90.000 
_cell_angle_gamma  90.000 
 
_shelx_F_squared_multiplier     1.000 
 
loop_ 
 _refln_index_h 
 _refln_index_k 
 _refln_index_l 
 _refln_F_squared_calc 
 _refln_F_squared_meas 
 _refln_F_squared_sigma 
 _refln_observed_status 
   8   0   0    17386.31    17613.75    205.25 o 
  12   0   0     1201.70     1197.67     71.85 o 
  16   0   0     1108.81     1144.62     69.94 o 
  20   0   0      932.22      911.91     74.71 o 
  24   0   0       76.35      -63.88    146.11 o 
  28   0   0     1114.41     1253.91    217.30 o 
  32   0   0      171.23      879.01    266.84 o 
   4   2   0      972.99      928.10     28.27 o 
   6   2   0    27904.57    27297.05    281.51 o 
   8   2   0     3344.70     3259.33    101.95 o 
  10   2   0      931.27      966.81     38.48 o 
  12   2   0     4281.75     4304.31     74.11 o 
  14   2   0       59.52       15.00     55.07 o 
  16   2   0     3511.08     3685.66     81.14 o 
  18   2   0     1221.75     1231.82     59.14 o 
  20   2   0        4.57       52.52     63.94 o 
  22   2   0       50.95       29.31     91.77 o 
  24   2   0      211.14      124.10     81.33 o 
  26   2   0      549.79      464.22     95.06 o 
  28   2   0      196.46       26.25    131.55 o 
  30   2   0     1241.74     1199.11    142.60 o 
  32   2   0        3.61       21.72    134.86 o 
  34   2   0        1.02     -190.42    190.42 o 
   0   4   0    29415.42    28408.64    398.70 o 
   2   4   0    54453.63    50028.55    547.78 o 
   4   4   0        3.26       60.58     37.78 o 
   6   4   0     2963.48     2668.69     62.04 o 
   8   4   0     3245.62     3310.95     75.00 o 
  10   4   0    18359.11    17988.12    309.55 o 
  12   4   0     5591.18     5795.90    120.30 o 
  14   4   0       51.89      -44.91     68.02 o 
  16   4   0     3044.31     3443.49     79.07 o 
  18   4   0     2972.87     3136.24    134.71 o 
  20   4   0      609.65      626.97     99.05 o 
  22   4   0        3.70       81.86     70.78 o 
  24   4   0     1320.66     1296.37    106.21 o 
  26   4   0      310.97      380.13    124.15 o 
  28   4   0        8.16      -23.11     97.26 o 
  30   4   0      234.23      118.52    111.31 o 
  32   4   0        2.63      143.56    383.28 o 
  34   4   0        0.43        5.45    208.70 o 
   2   6   0    20917.90    20628.34    250.20 o 
   4   6   0    67571.43    63202.25   1058.91 o 
   6   6   0     2153.62     2060.44     56.40 o 
   8   6   0     9519.93     9395.79    137.79 o 
  10   6   0     2890.98     3007.88     74.75 o 
  12   6   0       86.33       51.08     56.94 o 
  14   6   0     3750.47     4425.62     87.46 o 
  16   6   0      162.81      132.53     82.96 o 
  18   6   0     1618.69     1633.47     64.62 o 
  20   6   0      347.60      305.30    119.39 o 
  22   6   0       19.95      -12.17     67.94 o 
  24   6   0      233.17      391.31     99.18 o 
  26   6   0       60.67      -45.87     99.14 o 
  28   6   0     3072.48     3113.03    130.61 o 
  30   6   0      497.89      417.28    133.51 o 
  32   6   0      316.52      443.24    136.66 o 
  34   6   0        1.37      344.66    233.20 o 
   0   8   0     2880.52     2790.61     76.62 o 
   2   8   0     6097.15     6000.64     70.86 o 
   4   8   0     3173.72     3075.42     44.91 o 
   6   8   0     1218.13     1293.65     41.06 o 
   8   8   0     6396.37     6181.30     87.25 o 
  10   8   0       40.20      -56.00     56.00 o 
  12   8   0     2395.52     2685.05     83.53 o 
  14   8   0        0.03      -62.02     62.02 o 
  16   8   0      453.00      489.35     63.87 o 
  18   8   0      166.46      101.83     59.76 o 
  20   8   0      760.29      723.65     75.58 o 
  22   8   0       29.76       -0.67     67.64 o 
  24   8   0      198.29      223.36    113.15 o 
  26   8   0        6.99       24.27    129.85 o 
  28   8   0        9.17       29.34    161.47 o 
  30   8   0      101.66       77.56    123.70 o 
  32   8   0       29.33      122.66    138.78 o 
  34   8   0        9.43     -184.43    184.43 o 
   2  10   0      394.35      347.88     27.22 o 
   4  10   0     7290.20     7739.31     92.31 o 
   6  10   0       38.10       18.61     28.40 o 
   8  10   0       20.95      -18.41     33.50 o 
  10  10   0        1.77      -27.54     32.58 o 
  12  10   0    22374.07    23170.71    624.73 o 
  14  10   0      945.76      864.89    176.63 o 
  16  10   0     1875.25     2043.25    186.61 o 
  18  10   0      982.86     1109.42     74.68 o 
  20  10   0     1185.65     1030.91     82.74 o 
  22  10   0      151.54       11.29    101.33 o 
  24  10   0      256.96      343.56    113.75 o 
  26  10   0      506.20      764.29    116.16 o 
  28  10   0      286.92      275.38    106.90 o 
  30  10   0      207.63      382.37    143.83 o 
  32  10   0        6.15      192.13    159.27 o 
  34  10   0       27.58       -3.09    255.61 o 
   0  12   0    19365.73    20302.65    336.15 o 
   2  12   0    14427.35    14611.70    188.72 o 
   4  12   0    11117.67    12219.27    215.20 o 
   6  12   0     1483.80     1462.24     55.05 o 
   8  12   0      764.62      734.74     44.90 o 
  10  12   0       58.75       39.38     41.73 o 
  12  12   0      576.41      659.77     54.25 o 
  14  12   0     2552.26     2506.28     91.50 o 
  16  12   0      652.48      667.89     87.38 o 
  18  12   0     1182.57     1194.51     71.13 o 
  20  12   0      228.00      206.82     82.45 o 
  22  12   0       18.28      -33.21    118.00 o 
  24  12   0      150.02      232.55    154.42 o 
  26  12   0       83.76       73.85    113.05 o 
  28  12   0       14.06       14.58    159.86 o 
  30  12   0       15.45       36.04    122.99 o 
  32  12   0        3.84       67.89    194.73 o 
   2  14   0     2264.90     2461.79     62.39 o 
   4  14   0      297.25      339.37     38.47 o 
   6  14   0       24.69       19.57     35.92 o 
   8  14   0      132.38       91.23     76.98 o 
  10  14   0      338.80      395.85    136.09 o 
  12  14   0     1476.08     1502.66     67.58 o 
  14  14   0        4.46       -3.41     56.16 o 
  16  14   0     2678.41     2739.83    129.44 o 
  18  14   0      197.53      146.17     82.61 o 
  20  14   0      207.53      286.77     91.10 o 
  22  14   0      490.75      547.40    109.93 o 
  24  14   0       31.83       91.37     97.27 o 
  26  14   0      136.90      368.37    375.93 o 
  28  14   0        0.00      125.44    142.19 o 
  30  14   0        9.94     -135.48    142.85 o 
  32  14   0        3.42      175.85    217.92 o 
   0  16   0      836.36      893.41     67.20 o 
   2  16   0      445.86      437.06     47.61 o 
   4  16   0      832.00      882.78     58.89 o 
   6  16   0      140.08      124.83     43.30 o 
   8  16   0     1627.96     1508.13     71.86 o 
  10  16   0     1104.84      953.39     65.47 o 
  12  16   0      179.49      274.61     70.77 o 
  14  16   0     1449.79     1286.82     78.55 o 
  16  16   0    14013.08    13205.26    282.44 o 
  18  16   0       81.73      127.71     83.77 o 
  20  16   0      451.70      196.61    111.39 o 
  22  16   0      387.66      386.20    112.37 o 
  24  16   0      150.46      136.39    127.88 o 
  26  16   0      100.40      -99.46    181.64 o 
  28  16   0       40.38      342.23    141.91 o 
  30  16   0       84.27      218.82    154.65 o 
   2  18   0        0.16       74.50     50.48 o 
   4  18   0      502.88      502.09     81.07 o 
   6  18   0     1476.61     1473.68     82.99 o 
   8  18   0     1171.24     1172.23     85.93 o 
  10  18   0      398.33      313.96     70.92 o 
  12  18   0       25.33       65.31     74.68 o 
  14  18   0     3275.61     3066.36    116.28 o 
  16  18   0      769.59      673.37     80.59 o 
  18  18   0      601.17      504.55     85.95 o 
  20  18   0       52.61       79.69     88.70 o 
  22  18   0      256.29      185.04    120.29 o 
  24  18   0      158.95       97.51     97.28 o 
  26  18   0       17.41      145.47    135.05 o 
  28  18   0        1.55       39.86    142.48 o 
  30  18   0       18.79       27.81    295.83 o 
   0  20   0      225.84      123.11    185.76 o 
   2  20   0       59.36       46.52     50.01 o 
   4  20   0      299.97      239.43     52.73 o 
   6  20   0      980.69      986.15     75.10 o 
   8  20   0     1901.09     1836.77     92.98 o 
  10  20   0      393.23      333.67     79.41 o 
  12  20   0      908.38     1062.71     92.34 o 
  14  20   0       36.29       47.32     85.35 o 
  16  20   0      337.60      227.37    139.61 o 
  18  20   0      108.63      112.66    196.23 o 
  20  20   0      102.71      153.99    169.86 o 
  22  20   0       35.48      118.01    138.44 o 
  24  20   0        9.95     -114.58    114.58 o 
  26  20   0       25.67      124.03    189.09 o 
  28  20   0      116.82      209.77    175.88 o 
   2  22   0        9.46      -13.65     58.62 o 
   4  22   0       33.47      258.20    177.48 o 
   6  22   0       23.16       10.11     57.38 o 
   8  22   0     1823.68     1770.57    146.92 o 
  10  22   0       88.61       99.78    108.65 o 
  12  22   0     4430.67     4509.00    139.74 o 
  14  22   0     1755.08     1493.69    121.88 o 
  16  22   0      480.37      457.00    110.68 o 
  18  22   0        0.50      -97.58    117.00 o 
  20  22   0      203.95      210.47    118.87 o 
  22  22   0       33.71      233.21    274.32 o 
  24  22   0       15.65      163.09    169.02 o 
  26  22   0        0.19       -7.16    190.47 o 
   0  24   0      526.01      504.19     92.50 o 
   2  24   0       66.00       16.29     67.36 o 
   4  24   0      916.97      764.17    108.70 o 
   6  24   0        0.07       96.88     84.57 o 
   8  24   0       65.13      156.02    174.85 o 
  10  24   0       24.13     -153.24    153.24 o 
  12  24   0      167.48       61.30    265.01 o 
  14  24   0       32.13       16.42    108.89 o 
  16  24   0       51.11       94.94    122.11 o 
  18  24   0       65.39      236.37    209.73 o 
  20  24   0       38.61     -107.07    154.86 o 
  22  24   0       57.94      380.74    180.63 o 
  24  24   0       52.71      565.48    263.10 o 
   2  26   0       61.11      287.71    157.71 o 
   4  26   0     1535.85     1549.77     86.51 o 
   6  26   0        0.64       40.04     86.38 o 
   8  26   0       35.10       19.31    129.53 o 
  10  26   0      253.69      102.21    243.67 o 
  12  26   0        0.43       44.64    236.99 o 
  14  26   0        0.51      438.52    245.90 o 
  16  26   0       12.41      100.84    251.29 o 
  18  26   0        1.01      380.31    190.66 o 
  20  26   0       17.57      -71.37    170.13 o 
  22  26   0       12.01      119.41    185.45 o 
   0  28   0        6.19       62.58    116.49 o 
   2  28   0      174.42      209.95    105.20 o 
   4  28   0        2.21      -57.64     78.12 o 
   6  28   0       41.08       67.19     97.49 o 
   8  28   0      132.14      -16.88    178.51 o 
  10  28   0        1.28       96.30    203.09 o 
  12  28   0       72.35      236.48    145.04 o 
  14  28   0      118.61       98.46    234.01 o 
  18  28   0       39.35     -333.75    333.75 o 
  20  28   0      274.55     1063.61    384.89 o 
   2  30   0       31.31      -98.05    122.81 o 
   4  30   0        8.67      -59.28    106.00 o 
   6  30   0        0.07       83.10    120.35 o 
   8  30   0       19.11      220.39    138.28 o 
  10  30   0       29.16      -97.28    119.91 o 
  12  30   0       40.67     -177.72    222.56 o 
  14  30   0        0.12     -108.57    303.86 o 
  16  30   0       70.54      297.39    187.09 o 
   0  32   0      492.01      551.55    143.91 o 
   2  32   0      136.95      129.94    146.77 o 
   4  32   0        3.80      192.08    125.46 o 
   6  32   0        2.50      105.26    254.05 o 
   8  32   0      104.65     -151.92    151.92 o 
  10  32   0       13.58       76.97    163.74 o 
  12  32   0       31.94       84.73    177.86 o 
   2  34   0       40.77      260.27    142.49 o 
   4  34   0       25.24      194.51    167.86 o 
   1   1   1     8484.64     8375.33     56.09 o 
   3   1   1    57659.42    54689.60    443.03 o 
   5   1   1    92962.83    88269.66    712.92 o 
   7   1   1     9497.51     9369.59     82.88 o 
   9   1   1     6375.15     6542.14     56.61 o 
  11   1   1     1002.98      992.92     26.20 o 
  13   1   1      721.73      731.34     28.44 o 
  15   1   1      750.81      763.54     33.61 o 
  17   1   1      996.17     1035.79     50.53 o 
  19   1   1      364.11      367.66     38.05 o 
  21   1   1     1518.29     1544.22     76.33 o 
  23   1   1      501.92      497.81     49.34 o 
  25   1   1      215.03      194.29     63.23 o 
  27   1   1      195.94      166.66     73.68 o 
  29   1   1      205.45       48.80     91.29 o 
  31   1   1      129.28      159.75    101.89 o 
  33   1   1      166.11       -3.75    137.22 o 
  35   1   1        0.96       71.44    174.51 o 
   1   3   1     2221.58     2192.63     26.83 o 
   3   3   1    59314.51    57027.99    429.22 o 
   5   3   1    20952.54    20106.90    192.00 o 
   7   3   1     1052.28     1064.81     24.16 o 
   9   3   1     4002.82     3830.90     40.49 o 
  11   3   1     4438.71     4556.37     48.47 o 
  13   3   1     3473.99     3542.97     49.18 o 
  15   3   1      211.56      266.35     27.39 o 
  17   3   1      146.80       79.11     32.39 o 
  19   3   1      599.46      615.28     47.76 o 
  21   3   1     1824.71     1761.53     94.41 o 
  23   3   1      867.94      850.89     56.25 o 
  25   3   1      511.12      509.41     66.41 o 
  27   3   1      231.74      236.60     75.14 o 
  29   3   1       24.60      112.40     82.02 o 
  31   3   1      209.24      229.30    100.45 o 
  33   3   1       82.77       12.84    143.26 o 
  35   3   1       59.70      -57.50    207.68 o 
   1   5   1    12710.26    12066.37    122.89 o 
   3   5   1     6323.07     6080.13     85.03 o 
   5   5   1     1092.58     1054.28     37.31 o 
   7   5   1     1823.80     1827.21     43.28 o 
   9   5   1    10697.92    11021.52    153.08 o 
  11   5   1     3595.26     3712.96     50.13 o 
  13   5   1      930.23      934.29     36.24 o 
  15   5   1     3530.45     3725.85     74.52 o 
  17   5   1       67.04       20.71     36.49 o 
  19   5   1      198.80      203.00     48.12 o 
  21   5   1      746.71      760.78     50.01 o 
  23   5   1      935.73      732.11     53.47 o 
  25   5   1      336.07      289.31     61.61 o 
  27   5   1      760.04      664.60     66.68 o 
  29   5   1       27.74       22.92     83.75 o 
  31   5   1       31.77       18.61     99.11 o 
  33   5   1      390.64      490.82    130.78 o 
   1   7   1     3800.82     3729.37     34.18 o 
   3   7   1     8590.17     8304.46     82.15 o 
   5   7   1     5779.77     5518.03     56.39 o 
   7   7   1     3343.55     3390.82     89.82 o 
   9   7   1    15981.83    16269.23    130.42 o 
  11   7   1     3338.30     3602.11     56.21 o 
  13   7   1      969.75     1011.62     36.75 o 
  15   7   1      395.67      409.68     38.05 o 
  17   7   1       20.41       25.23     50.02 o 
  19   7   1      440.88      503.93     47.65 o 
  21   7   1      629.28      761.58     55.18 o 
  23   7   1     1321.49     1341.96     62.16 o 
  25   7   1      614.60      676.59     68.84 o 
  27   7   1        4.46      -71.20     71.20 o 
  29   7   1       87.24     -105.02    105.02 o 
  31   7   1      100.28      111.67    100.66 o 
  33   7   1      262.60       57.22    103.25 o 
   1   9   1     1441.87     1469.40     28.22 o 
   3   9   1      274.03      309.59     20.95 o 
   5   9   1     1403.59     1361.39     28.47 o 
   7   9   1    18532.72    19116.32    373.75 o 
   9   9   1     5114.72     4948.42     82.66 o 
  11   9   1     2508.56     2718.01     63.16 o 
  13   9   1      518.74      519.23     32.52 o 
  15   9   1      847.11      904.48     40.99 o 
  17   9   1     1517.40     1583.44     54.54 o 
  19   9   1      120.58       95.70     44.19 o 
  21   9   1      563.69      488.25     55.20 o 
  23   9   1       55.85      101.74     54.08 o 
  25   9   1      309.10      227.98     64.71 o 
  27   9   1       80.13      118.03     76.55 o 
  29   9   1        7.25       27.82     89.30 o 
  31   9   1      148.15      139.39     98.37 o 
  33   9   1       47.84      373.43    141.00 o 
   1  11   1     4369.64     4375.81     51.39 o 
   3  11   1      448.43      462.36     25.39 o 
   5  11   1     7913.12     8197.56     76.30 o 
   7  11   1     3981.82     4140.11     73.70 o 
   9  11   1      632.32      616.07     32.92 o 
  11  11   1      530.80      555.32     46.93 o 
  13  11   1       38.04       16.48     44.84 o 
  15  11   1     1650.20     1823.44     64.29 o 
  17  11   1     1047.69     1053.57     52.86 o 
  19  11   1      712.80      804.23     81.47 o 
  21  11   1       30.87      -36.40     98.92 o 
  23  11   1      392.63      291.29     71.00 o 
  25  11   1      322.22      482.77    105.99 o 
  27  11   1       10.52      -72.18     81.85 o 
  29  11   1       14.87      -51.21     88.69 o 
  31  11   1       22.67       48.83    110.14 o 
  33  11   1       59.32       38.19    192.60 o 
   1  13   1        5.95      -21.95     21.95 o 
   3  13   1     4989.44     5122.24     52.23 o 
   5  13   1     3195.86     3383.89     48.98 o 
   7  13   1     5312.49     5414.21     76.88 o 
   9  13   1      567.68      671.67     37.03 o 
  11  13   1      501.61      489.28     33.79 o 
  13  13   1     2019.53     1788.49     52.38 o 
  15  13   1      228.64      245.38     35.45 o 
  17  13   1      317.70      324.49     52.00 o 
  19  13   1     1465.48     1420.49     90.22 o 
  21  13   1      949.66      915.96     94.12 o 
  23  13   1       98.78      118.84     55.83 o 
  25  13   1      451.81      462.65     91.56 o 
  27  13   1       20.93       45.47     73.66 o 
  29  13   1        3.44      -71.50    101.13 o 
  31  13   1        7.61     -119.46    119.46 o 
   1  15   1     1937.41     2082.67     44.83 o 
   3  15   1      772.52      893.74     44.25 o 
   5  15   1      884.22      896.73     37.52 o 
   7  15   1       82.14       49.72     32.40 o 
   9  15   1      370.94      349.69     27.97 o 
  11  15   1     2962.51     2942.30     61.54 o 
  13  15   1     1372.66     1430.45     51.22 o 
  15  15   1      505.17      457.39     69.33 o 
  17  15   1      366.63      325.05     46.02 o 
  19  15   1     1372.89     1274.77     56.24 o 
  21  15   1     1656.86     1682.32     76.83 o 
  23  15   1      118.98       22.93     75.56 o 
  25  15   1       80.62      151.11     86.75 o 
  27  15   1       10.29       64.14     88.24 o 
  29  15   1       88.66      131.95    108.34 o 
  31  15   1        6.09       27.21    189.17 o 
   1  17   1      259.33      240.73     31.42 o 
   3  17   1      913.83      951.04     36.02 o 
   5  17   1     1181.75     1174.56     47.61 o 
   7  17   1       31.67       -2.56     36.98 o 
   9  17   1     1436.03     1418.25     63.50 o 
  11  17   1      949.87      984.80     46.70 o 
  13  17   1     3011.34     2899.14     65.46 o 
  15  17   1      959.88     1014.85     93.85 o 
  17  17   1      384.51      392.79     73.55 o 
  19  17   1      470.35      539.73     70.79 o 
  21  17   1      472.21      468.85     63.16 o 
  23  17   1      303.79      232.40    143.25 o 
  25  17   1      294.98      310.84     81.49 o 
  27  17   1       19.84      294.29    109.78 o 
  29  17   1       15.47       29.30    113.96 o 
   1  19   1      319.59      383.62     35.82 o 
   3  19   1      518.59      453.28     59.06 o 
   5  19   1     1688.71     1710.81     73.47 o 
   7  19   1     2483.05     2359.24     82.88 o 
   9  19   1      662.71      625.08     49.30 o 
  11  19   1     2787.04     2836.18     93.42 o 
  13  19   1      436.84      381.69     49.27 o 
  15  19   1      110.68       40.04     48.93 o 
  17  19   1      534.84      576.60     63.93 o 
  19  19   1      387.03      372.12     60.19 o 
  21  19   1       29.43       25.99     67.47 o 
  23  19   1        4.92       64.21     76.73 o 
  25  19   1       17.83       -9.60     95.85 o 
  27  19   1      132.24      134.00    106.27 o 
  29  19   1       52.25      226.62    271.33 o 
   1  21   1      620.99      579.22     43.68 o 
   3  21   1       55.88      100.70     35.29 o 
   5  21   1      478.58      596.81     57.12 o 
   7  21   1      894.77      941.64     58.58 o 
   9  21   1      105.79       20.56     51.42 o 
  11  21   1      892.06      766.28     84.91 o 
  13  21   1      370.41      293.78     77.38 o 
  15  21   1       98.70       42.72     71.32 o 
  17  21   1      986.03     1041.48     73.37 o 
  19  21   1       33.11      -66.16     66.16 o 
  21  21   1       40.59      -51.21     73.69 o 
  23  21   1       31.91      -61.91     84.67 o 
  25  21   1       45.06      121.80    100.02 o 
  27  21   1        7.30      -27.90    182.22 o 
   1  23   1      222.64      177.78     45.75 o 
   3  23   1      146.80      121.89     47.84 o 
   5  23   1      971.68      900.38     59.93 o 
   7  23   1     1272.59     1211.40     73.90 o 
   9  23   1     1174.78     1099.62     71.14 o 
  11  23   1       20.94       60.79     67.10 o 
  13  23   1      448.71      407.79     89.25 o 
  15  23   1       82.49      -20.90    139.93 o 
  17  23   1      528.68      531.55    114.53 o 
  19  23   1      186.95      166.73    114.85 o 
  21  23   1       68.88       17.65     80.20 o 
  23  23   1       19.53      115.89    122.96 o 
  25  23   1       43.21      144.60    198.03 o 
   1  25   1      426.62      497.76     56.85 o 
   3  25   1       19.88       77.66     55.61 o 
   5  25   1       19.65       58.84     54.75 o 
   7  25   1      186.69      191.37     60.94 o 
   9  25   1      303.99      350.78     78.24 o 
  11  25   1       69.74      100.42     88.95 o 
  13  25   1        5.05       37.15     76.89 o 
  15  25   1       34.74       -6.14     77.93 o 
  17  25   1      209.19      384.50    157.40 o 
  19  25   1        4.51      -27.06    155.72 o 
  21  25   1       83.80       19.40    133.55 o 
  23  25   1      137.64      376.22    185.45 o 
   1  27   1      344.20      240.55    145.72 o 
   3  27   1       71.51       12.06     56.22 o 
   5  27   1        5.05      115.49     87.90 o 
   7  27   1       69.65      178.95     78.86 o 
   9  27   1      133.11       60.39     83.67 o 
  11  27   1       90.87      194.73    113.81 o 
  13  27   1        9.56      103.57     94.47 o 
  15  27   1      113.19       48.57    185.93 o 
  17  27   1       13.31       59.56     93.06 o 
  19  27   1        1.80      -82.19    151.55 o 
  21  27   1       42.52      183.38    236.17 o 
   1  29   1       15.08      150.56     80.60 o 
   3  29   1       91.93       52.63     68.35 o 
   5  29   1       61.79       41.08     85.06 o 
   7  29   1        3.98      101.47     82.04 o 
   9  29   1      126.76      123.70     95.62 o 
  11  29   1       33.22       45.09    102.92 o 
  13  29   1       49.24     -119.88    119.88 o 
  15  29   1       26.98     -114.43    114.43 o 
  17  29   1       17.02      122.06    216.79 o 
   1  31   1       95.70       48.28    103.64 o 
   3  31   1      109.82      233.48    125.11 o 
   5  31   1      232.65      307.35     94.59 o 
   7  31   1      141.43      317.33    105.71 o 
   9  31   1       18.24      -22.55    118.08 o 
  11  31   1       64.51      447.45    130.11 o 
  13  31   1       33.68      108.63    131.37 o 
   1  33   1       28.38      112.98    105.22 o 
   3  33   1       56.22      -91.19    113.52 o 
   5  33   1        6.14       46.33    108.42 o 
   7  33   1        3.41      324.46    122.61 o 
   2   0   2     3256.55     3208.33     61.00 o 
   6   0   2    11339.27    11034.12    258.15 o 
  10   0   2    15613.47    16209.80    867.69 o 
  14   0   2      335.28      352.72     56.49 o 
  18   0   2     4235.54     4159.75    169.19 o 
  22   0   2      673.89      619.42    110.21 o 
  26   0   2      593.95      586.95    441.64 o 
  30   0   2       38.24      318.78    305.24 o 
   0   2   2     3947.23     3928.90     70.86 o 
   2   2   2     1388.17     1471.21     30.31 o 
   4   2   2      537.44      522.19     29.52 o 
   6   2   2     5441.74     5379.68     90.81 o 
   8   2   2     2129.17     1998.61     33.81 o 
  10   2   2     5296.43     5052.96     64.90 o 
  12   2   2     5149.56     5096.13     82.46 o 
  14   2   2      417.94      432.14     48.42 o 
  16   2   2      797.16      763.06     61.90 o 
  18   2   2     1270.08     1278.53     55.96 o 
  20   2   2      494.92      438.62     54.48 o 
  22   2   2      175.16      251.73     64.09 o 
  24   2   2      383.51      341.57     54.28 o 
  26   2   2       93.21      119.58     74.41 o 
  28   2   2       33.74      -27.31     90.95 o 
  30   2   2        9.29      187.22     99.78 o 
  32   2   2       19.49       91.88    126.85 o 
   2   4   2       66.88       42.70     18.20 o 
   4   4   2      582.72      537.51     22.93 o 
   6   4   2     5096.65     5075.58     70.70 o 
   8   4   2    10963.69    10717.67    203.05 o 
  10   4   2     3652.30     3490.57     57.18 o 
  12   4   2      132.81      158.23     57.34 o 
  14   4   2     1875.48     1800.89     42.12 o 
  16   4   2      325.14      218.15     60.39 o 
  18   4   2     1397.10     1544.32     81.32 o 
  20   4   2     2062.95     1994.48    116.74 o 
  22   4   2       70.53      130.70     70.56 o 
  24   4   2       49.13       72.86     66.43 o 
  26   4   2       34.60       66.52     78.33 o 
  28   4   2       45.71      -89.32     89.32 o 
  30   4   2       31.78      -63.93    105.21 o 
  32   4   2        3.87      -75.05    253.36 o 
   0   6   2     2335.91     2360.89     44.76 o 
   2   6   2     1744.24     1720.57     29.94 o 
   4   6   2     3427.96     3523.86     62.31 o 
   6   6   2      196.55      163.65     40.84 o 
   8   6   2     4336.71     4469.61    148.58 o 
  10   6   2     2058.40     2009.65     45.86 o 
  12   6   2     1827.11     1789.89    118.21 o 
  14   6   2      100.85       95.31     64.73 o 
  16   6   2       10.12      -14.08     70.55 o 
  18   6   2     1108.85     1185.76     89.35 o 
  20   6   2      789.66      985.79     95.40 o 
  22   6   2      331.43      310.97     76.79 o 
  24   6   2      398.29      369.75     65.09 o 
  26   6   2       21.04       55.64     73.40 o 
  28   6   2       11.69      110.47    186.16 o 
  30   6   2       63.22      107.80    104.32 o 
  32   6   2       39.83       84.24    136.90 o 
   2   8   2     2142.62     2241.87     32.41 o 
   4   8   2     1705.60     1645.23     48.12 o 
   6   8   2     6690.66     7328.26    148.23 o 
   8   8   2     2587.54     2769.28     70.99 o 
  10   8   2     2388.54     2315.66     42.93 o 
  12   8   2     1163.80     1204.85     72.12 o 
  14   8   2      499.06      435.09     56.16 o 
  16   8   2       19.76       21.45     58.43 o 
  18   8   2       49.88       16.46     69.43 o 
  20   8   2       44.11       25.81     92.25 o 
  22   8   2      754.77      698.73     55.75 o 
  24   8   2       28.82      168.43     58.04 o 
  26   8   2       34.40       83.38     85.13 o 
  28   8   2       59.53       95.41    147.57 o 
  30   8   2       73.49      181.58    104.40 o 
  32   8   2       19.32      -99.32    243.13 o 
   0  10   2      408.85      438.52     39.04 o 
   2  10   2     1139.65     1117.11     26.64 o 
   4  10   2      389.30      315.84     39.72 o 
   6  10   2     1261.41     1395.91     51.95 o 
   8  10   2     1796.81     1927.24     64.30 o 
  10  10   2      639.19      745.52     54.68 o 
  12  10   2      277.65      283.88     53.04 o 
  14  10   2      283.26      345.48     53.76 o 
  16  10   2      137.72      188.55     62.01 o 
  18  10   2      486.02      451.74     72.92 o 
  20  10   2      155.37      175.38     76.75 o 
  22  10   2      303.25      155.49     93.39 o 
  24  10   2      300.18      261.57     49.47 o 
  26  10   2      108.08      154.84     61.26 o 
  28  10   2       39.64       31.75    165.47 o 
  30  10   2       19.38       51.53     93.90 o 
   2  12   2     1029.43     1051.59     36.44 o 
   4  12   2     2216.90     2209.53     53.06 o 
   6  12   2      848.85      884.24     51.01 o 
   8  12   2     2679.14     2646.92     72.49 o 
  10  12   2     2219.41     2165.49     67.56 o 
  12  12   2      846.60      869.58     56.82 o 
  14  12   2       83.54      -13.86     55.78 o 
  16  12   2       68.05       52.34     61.73 o 
  18  12   2        3.66      -59.86     72.32 o 
  20  12   2       53.70      139.88    151.05 o 
  22  12   2      528.52      515.19     89.37 o 
  24  12   2      698.93      615.57     98.15 o 
  26  12   2       90.39      233.77    108.84 o 
  28  12   2       58.15       84.35    141.50 o 
  30  12   2       87.45      -82.30    204.61 o 
   0  14   2     2410.52     2318.20     61.23 o 
   2  14   2     1147.63     1022.53     39.85 o 
   4  14   2       49.54       22.17     31.38 o 
   6  14   2     1240.91     1258.79     37.47 o 
   8  14   2      465.00      495.81     65.37 o 
  10  14   2      279.52      339.85     49.51 o 
  12  14   2       90.01       47.67     77.25 o 
  14  14   2       89.73       45.92     77.07 o 
  16  14   2      331.23      358.97     82.94 o 
  18  14   2       42.07        5.11     76.85 o 
  20  14   2      336.51      188.66    103.31 o 
  22  14   2      335.13      501.29    114.40 o 
  24  14   2      181.79       93.35     98.20 o 
  26  14   2      483.76      370.88    126.62 o 
  28  14   2      204.54      484.35    206.11 o 
  30  14   2       40.92     -228.01    228.01 o 
   2  16   2     1825.38     1798.02     50.40 o 
   4  16   2      571.70      602.50     39.34 o 
   6  16   2     1392.57     1380.66     47.53 o 
   8  16   2      507.48      548.83     60.93 o 
  10  16   2     1538.94     1650.28    111.98 o 
  12  16   2      613.63      579.69     72.42 o 
  14  16   2      175.92      161.44     70.19 o 
  16  16   2       65.60       44.53     84.63 o 
  18  16   2      123.98      273.46     82.52 o 
  20  16   2      197.13      106.49    106.12 o 
  22  16   2       91.64       97.72     81.75 o 
  24  16   2       87.98      162.68     99.72 o 
  26  16   2      282.35      253.04    113.29 o 
  28  16   2       68.02      237.87    242.21 o 
   0  18   2      743.10      824.47    207.86 o 
   2  18   2     2134.87     2009.30     61.90 o 
   4  18   2     2451.81     2444.06     58.53 o 
   6  18   2      896.85      851.46     47.76 o 
   8  18   2      379.48      380.73     46.00 o 
  10  18   2      349.75      241.63    110.49 o 
  12  18   2        8.75        2.83     69.47 o 
  14  18   2       89.58       37.73     73.16 o 
  16  18   2      229.69      239.09     86.54 o 
  18  18   2        2.79      -90.45     90.45 o 
  20  18   2      261.79      260.97    104.57 o 
  22  18   2      105.00      -23.95    125.95 o 
  24  18   2      155.99      230.00     98.39 o 
  26  18   2       12.20     -113.45    142.35 o 
   2  20   2     1536.57     1542.95     73.29 o 
   4  20   2      989.39      960.87     81.86 o 
   6  20   2     1128.87     1282.14    100.59 o 
   8  20   2       83.28       64.68     41.70 o 
  10  20   2      469.13      548.78     50.60 o 
  12  20   2        5.60      -76.10     83.38 o 
  14  20   2        8.50       -4.67     75.51 o 
  16  20   2      130.58      175.02     97.37 o 
  18  20   2      102.84       97.07    155.39 o 
  20  20   2      188.49      334.78    103.23 o 
  22  20   2       55.71      455.89    142.02 o 
  24  20   2       56.99      -12.52    156.61 o 
  26  20   2       42.30      158.31    230.22 o 
   0  22   2      167.66       45.77    101.74 o 
   2  22   2      635.86      642.55     62.58 o 
   4  22   2      763.74      853.09     70.19 o 
   6  22   2      378.61      336.20     73.18 o 
   8  22   2      328.65      372.50     57.45 o 
  10  22   2      285.49      346.38     66.24 o 
  12  22   2      241.42      236.96     63.81 o 
  14  22   2      199.40      261.28     88.72 o 
  16  22   2      101.89      108.39    111.09 o 
  18  22   2       73.90     -108.06    108.06 o 
  20  22   2       67.35     -148.62    148.62 o 
  22  22   2       91.98      165.97    145.84 o 
  24  22   2       79.23      444.40    184.10 o 
   2  24   2        1.84       55.66     57.36 o 
   4  24   2      102.79       63.83     65.41 o 
   6  24   2      317.72      408.99     80.26 o 
   8  24   2       31.59       17.80     75.13 o 
  10  24   2      110.13      107.83    111.12 o 
  12  24   2       91.85      238.84    117.82 o 
  14  24   2      254.37      278.04    105.71 o 
  16  24   2       96.79      103.40    118.38 o 
  18  24   2      111.04      298.97    120.66 o 
  20  24   2       39.61       79.18    146.62 o 
  22  24   2      127.53      435.32    246.98 o 
   0  26   2       27.89       31.67    129.72 o 
   2  26   2      135.96       66.84     67.56 o 
   4  26   2       22.21      131.11     69.56 o 
   6  26   2      139.52      105.42     72.72 o 
   8  26   2      116.28      -56.31    133.36 o 
  10  26   2       35.92      163.66    109.03 o 
  12  26   2        8.71      -13.15     78.89 o 
  14  26   2       17.14       97.85    123.93 o 
  16  26   2       15.77       -2.16    122.73 o 
  18  26   2       52.76      -26.38    119.19 o 
   2  28   2        5.11       66.64    117.08 o 
   4  28   2      114.17      196.66     80.06 o 
   6  28   2       36.63      102.18    117.01 o 
   8  28   2      141.72      154.99     90.44 o 
  10  28   2        6.87      271.26    126.06 o 
  12  28   2       35.43       22.44     99.87 o 
  14  28   2       53.62       95.86    131.61 o 
  16  28   2        8.90      109.45    164.60 o 
   0  30   2      178.30      397.27    157.75 o 
   2  30   2      139.66      165.75     85.22 o 
   4  30   2       73.71       29.86    101.00 o 
   6  30   2       71.13      148.12    126.69 o 
   8  30   2        9.92       -9.55    106.18 o 
  10  30   2      166.79      318.21    129.72 o 
  12  30   2       12.31      115.75    473.40 o 
   2  32   2        9.83      162.71    146.01 o 
   1   1   3       97.32      155.99     33.86 o 
   3   1   3      248.90      218.82     45.83 o 
   5   1   3      341.00      311.60     39.94 o 
   7   1   3      231.67      159.67     38.64 o 
   9   1   3      467.63      483.97     50.44 o 
  11   1   3     1369.65     1345.12     38.89 o 
  13   1   3      443.48      493.88     34.91 o 
  15   1   3     2883.31     2951.30     61.14 o 
  17   1   3      191.14      220.53     43.73 o 
  19   1   3       16.13       43.32     46.30 o 
  21   1   3       37.90      -70.54     72.60 o 
  23   1   3       31.90       30.35    153.29 o 
  25   1   3       25.93       29.99     93.80 o 
  27   1   3      126.49       28.83    171.49 o 
  29   1   3       13.49      210.35    176.85 o 
   1   3   3      554.54      580.15     36.54 o 
   3   3   3      196.23      176.76     33.08 o 
   5   3   3      645.31      703.61     43.51 o 
   7   3   3      186.59      175.20     40.17 o 
   9   3   3      265.54      229.28     28.49 o 
  11   3   3      390.57      432.76     48.57 o 
  13   3   3     3062.18     2995.68     65.29 o 
  15   3   3     3707.07     3657.95     83.02 o 
  17   3   3      294.59      268.11     73.23 o 
  19   3   3      109.72       49.10     63.93 o 
  21   3   3      199.76      268.04     76.15 o 
  23   3   3        7.59      -17.06     99.86 o 
  25   3   3       50.32      -59.81    145.72 o 
  27   3   3       13.52      -37.97    120.68 o 
  29   3   3       10.02     -187.90    187.90 o 
   1   5   3      567.10      569.95     29.52 o 
   3   5   3     1006.96     1023.19     39.85 o 
   5   5   3      101.15       96.10     43.80 o 
   7   5   3       28.21       19.58     24.61 o 
   9   5   3      219.50      259.79     54.54 o 
  11   5   3       20.67       59.12     44.63 o 
  13   5   3     1249.14     1174.22     66.66 o 
  15   5   3      997.41      999.80     58.20 o 
  17   5   3      441.00      329.12     56.93 o 
  19   5   3        2.88      -32.35     52.31 o 
  21   5   3       70.49       57.64     87.97 o 
  23   5   3        8.61       -5.55    126.26 o 
  25   5   3      209.00      194.88    156.99 o 
  27   5   3       33.56     -136.52    154.31 o 
  29   5   3       26.33       18.53    228.26 o 
   1   7   3      877.28      883.86     33.41 o 
   3   7   3     1943.12     2032.96     40.36 o 
   5   7   3      327.45      305.80     29.39 o 
   7   7   3      281.77      339.77     46.03 o 
   9   7   3      722.40      697.88     64.50 o 
  11   7   3      197.44      241.94     46.96 o 
  13   7   3      681.21      667.03     66.48 o 
  15   7   3       64.43       82.30     67.06 o 
  17   7   3      428.60      412.00     63.43 o 
  19   7   3       58.08       22.55     64.24 o 
  21   7   3       96.62      -22.05     63.00 o 
  23   7   3       23.83       27.67    141.95 o 
  25   7   3       67.50       51.30    119.13 o 
  27   7   3       15.99       86.10    150.35 o 
  29   7   3        5.45     -117.69    239.13 o 
   1   9   3      338.34      373.81     32.82 o 
   3   9   3      645.71      616.50     31.70 o 
   5   9   3       84.41       75.67     69.68 o 
   7   9   3      492.98      430.13     83.80 o 
   9   9   3      123.21      135.59     77.38 o 
  11   9   3      292.67      235.23     52.71 o 
  13   9   3      799.30      837.27     79.39 o 
  15   9   3       39.33       17.47     50.62 o 
  17   9   3      278.86      267.32     57.09 o 
  19   9   3      216.47      107.19     81.44 o 
  21   9   3      100.70       89.15     75.27 o 
  23   9   3       32.08      117.11     78.33 o 
  25   9   3      114.44     -110.39    146.98 o 
  27   9   3      154.62      249.08    131.24 o 
  29   9   3       70.79      640.41    331.07 o 
   1  11   3      541.64      514.07     30.25 o 
   3  11   3      379.67      352.40     33.03 o 
   5  11   3       59.67       22.17     45.98 o 
   7  11   3       48.38      101.20    104.62 o 
   9  11   3      282.47      249.15     80.52 o 
  11  11   3      221.72      362.69     75.35 o 
  13  11   3      278.17      366.87     78.07 o 
  15  11   3      214.07      200.89     86.61 o 
  17  11   3       12.06       55.00     54.80 o 
  19  11   3       48.74      -10.23     60.53 o 
  21  11   3       15.33       29.92     69.25 o 
  23  11   3        5.59       31.35     80.16 o 
  25  11   3       68.96      -10.37     94.86 o 
  27  11   3       26.68     -126.16    162.00 o 
   1  13   3      584.52      647.70     31.58 o 
   3  13   3     1243.32     1291.44     47.97 o 
   5  13   3      150.40      115.41     45.20 o 
   7  13   3        0.55       83.18     63.45 o 
   9  13   3       28.15      -50.62     85.69 o 
  11  13   3      297.47      511.73    137.58 o 
  13  13   3       27.84      -58.98     82.22 o 
  15  13   3      272.12       86.23     85.73 o 
  17  13   3      149.19      143.92     94.98 o 
  19  13   3       76.02      151.60    110.58 o 
  21  13   3        1.96     -108.29    134.92 o 
  23  13   3       13.31      -11.10    115.15 o 
  25  13   3       17.46      156.53    206.77 o 
  27  13   3      185.87      110.58    233.38 o 
   1  15   3     2171.50     2329.87     54.29 o 
   3  15   3      582.00      587.67     77.91 o 
   5  15   3      156.04      191.38     74.78 o 
   7  15   3       56.92       62.46     65.45 o 
   9  15   3      161.32       82.05     75.53 o 
  11  15   3      276.92      315.67     68.09 o 
  13  15   3       11.73       68.40    134.71 o 
  15  15   3      115.71      111.31     97.54 o 
  17  15   3       84.94       50.50    152.74 o 
  19  15   3       41.75       38.24    123.26 o 
  21  15   3        4.06      120.49    155.00 o 
  23  15   3       24.98       18.35    152.05 o 
  25  15   3        9.96      -34.10    212.90 o 
   1  17   3      498.31      593.28    113.98 o 
   3  17   3       15.36      -21.40     44.85 o 
   5  17   3      468.34      426.98     93.74 o 
   7  17   3      415.86      507.30     75.87 o 
   9  17   3       46.45      -96.89     96.89 o 
  11  17   3       46.60      -27.39     86.06 o 
  13  17   3       97.56      184.49    110.14 o 
  15  17   3       43.13      219.29     79.69 o 
  17  17   3       12.52       26.29     97.05 o 
  19  17   3        6.80       87.38    104.50 o 
  21  17   3       21.28       31.71    154.64 o 
  23  17   3        1.16      348.62    185.15 o 
   1  19   3     2610.10     2611.43     81.12 o 
   3  19   3      632.11      611.79     57.32 o 
   5  19   3       77.60        2.33     67.15 o 
   7  19   3      133.24      211.90     95.89 o 
   9  19   3      108.38      171.49    107.46 o 
  11  19   3       17.69      -50.03    114.07 o 
  13  19   3       32.50      -95.73    107.94 o 
  15  19   3       37.84      -20.58    110.48 o 
  17  19   3       41.96     -116.62    116.62 o 
  19  19   3       10.75     -101.04    118.60 o 
  21  19   3       52.03        4.60    185.18 o 
  23  19   3        7.79      301.85    246.88 o 
   1  21   3      338.62      411.53     74.21 o 
   3  21   3      281.02      266.52     49.43 o 
   5  21   3       30.13       62.64    104.46 o 
   7  21   3      110.97       38.78     76.54 o 
   9  21   3       88.30      119.17    186.05 o 
  11  21   3       70.71      118.36     89.16 o 
  13  21   3       33.54      155.01    149.80 o 
  15  21   3       19.30     -105.59    117.64 o 
  17  21   3       59.35     -152.99    152.99 o 
  19  21   3       47.80       81.48    137.05 o 
  21  21   3       20.55      144.12    207.45 o 
   1  23   3      151.24      141.55     74.25 o 
   3  23   3       98.09       88.22     67.90 o 
   5  23   3       93.65      109.49     60.16 o 
   7  23   3       12.92      144.08    127.03 o 
   9  23   3       94.81      235.98    106.42 o 
  11  23   3       46.04      353.79    123.76 o 
  13  23   3       21.78       22.89    112.51 o 
  15  23   3       60.19       -7.77    123.22 o 
  17  23   3       28.56      -58.96    141.64 o 
   1  25   3       24.00      -67.99     98.01 o 
   3  25   3       85.32       99.89     79.14 o 
   5  25   3       60.88      -38.11    143.23 o 
   7  25   3       47.03       65.25    227.36 o 
   9  25   3       33.48      -20.46    160.65 o 
  11  25   3       92.17       -3.64    148.28 o 
  13  25   3       17.63       34.63    127.43 o 
  15  25   3       48.88      302.25    141.49 o 
   1  27   3       41.61       98.61     96.83 o 
   3  27   3       46.23      232.50     95.83 o 
   5  27   3        9.85      127.56    113.25 o 
   7  27   3       16.14      365.69    788.17 o 
   9  27   3        9.31      128.77    367.82 o 
  11  27   3       23.84      215.53    206.08 o 
   1  29   3        9.80      112.82    115.34 o 
   3  29   3       31.70       30.99    188.02 o 
   0   0   4      183.80      443.51    140.32 o 
   4   0   4       34.84      -54.96     98.75 o 
   8   0   4      217.31      207.69     84.39 o 
  12   0   4      847.39      808.07    102.75 o 
  16   0   4      588.42      751.22     82.26 o 
  20   0   4       29.24      117.03     87.44 o 
  24   0   4        7.97      -61.55    179.61 o 
   2   2   4      275.40      151.58     60.41 o 
   4   2   4       64.06      214.88     65.94 o 
   6   2   4      453.75      366.97     59.44 o 
   8   2   4      246.58      297.12     88.96 o 
  10   2   4      253.16      230.43     56.14 o 
  12   2   4      220.02      168.48     61.87 o 
  14   2   4      127.56      123.89     60.97 o 
  16   2   4      144.86      175.79     59.25 o 
  18   2   4      430.51      489.05     71.17 o 
  20   2   4       22.30        2.50     80.88 o 
  22   2   4       22.14      151.14     92.50 o 
  24   2   4        2.24     -129.44    149.35 o 
   0   4   4      120.24       72.84     54.82 o 
   2   4   4       81.93       30.12     43.20 o 
   4   4   4      405.79      396.48     51.77 o 
   6   4   4       41.30       46.79     62.70 o 
   8   4   4       14.36       73.92     80.80 o 
  10   4   4      334.97      373.52     66.91 o 
  12   4   4      349.68      326.89     78.63 o 
  14   4   4       66.24      106.46    107.24 o 
  16   4   4      100.83       30.91     86.97 o 
  18   4   4      364.37      363.22     73.47 o 
  20   4   4       95.34       32.95     79.13 o 
  22   4   4       15.57      114.07    104.68 o 
  24   4   4       77.30       51.39    105.14 o 
   2   6   4      111.37       39.68     43.70 o 
   4   6   4       28.14       13.51     70.13 o 
   6   6   4      374.42      414.02     46.10 o 
   8   6   4      296.40      292.44     76.45 o 
  10   6   4       87.54      111.95     83.67 o 
  12   6   4       72.10      197.61     63.07 o 
  14   6   4       66.41       32.94     66.12 o 
  16   6   4       84.57      151.66     70.31 o 
  18   6   4      108.94       71.60     78.14 o 
  20   6   4      225.97      411.89     88.38 o 
  22   6   4       22.68       60.93    114.05 o 
  24   6   4        9.86        1.28    135.97 o 
   0   8   4      129.27      183.11    112.23 o 
   2   8   4      142.92      139.29     44.35 o 
   4   8   4      298.78      324.62     49.51 o 
   6   8   4      122.54       87.80     93.52 o 
   8   8   4       76.17       14.51     64.95 o 
  10   8   4      160.51       64.62     76.61 o 
  12   8   4        7.83      -27.69     73.79 o 
  14   8   4       65.49       57.09     64.95 o 
  16   8   4       47.59       -9.37     87.43 o 
  18   8   4      171.14       19.19     93.26 o 
  20   8   4       66.17       99.37     95.79 o 
  22   8   4      117.26      128.59    109.61 o 
  24   8   4       35.35     -170.67    170.67 o 
   2  10   4        8.33       -3.27     41.65 o 
   4  10   4      202.10      127.50     46.10 o 
   6  10   4      306.61      187.42    157.87 o 
   8  10   4      166.90      280.84     87.91 o 
  10  10   4      140.09       86.62     81.67 o 
  12  10   4        2.52       32.56    101.60 o 
  14  10   4        0.00      -84.47     84.47 o 
  16  10   4       20.24       38.82    105.36 o 
  18  10   4       64.13      237.44     95.11 o 
  20  10   4       22.19      -13.13    104.26 o 
  22  10   4       41.10        4.59    223.51 o 
   0  12   4       69.77      -12.23     58.89 o 
   2  12   4      115.56      145.13     49.15 o 
   4  12   4       79.61      130.26     80.14 o 
   6  12   4      222.40      222.70     74.50 o 
   8  12   4       86.99      138.58     87.20 o 
  10  12   4       71.23      -95.47     95.47 o 
  12  12   4       63.73       -9.68     89.50 o 
  14  12   4       22.14       94.11    100.63 o 
  16  12   4        8.27      -76.00    136.65 o 
  18  12   4       15.44       83.60    120.31 o 
  20  12   4       72.94      258.46    267.19 o 
  22  12   4        8.18      -57.96    177.06 o 
   2  14   4      124.77       96.65     49.10 o 
   4  14   4      160.53      162.73     78.25 o 
   6  14   4      168.48      191.85     77.50 o 
   8  14   4      197.75      212.09     76.30 o 
  10  14   4      281.88      283.43     96.62 o 
  12  14   4       58.44      -10.97    106.32 o 
  14  14   4       48.84     -125.51    125.51 o 
  16  14   4        7.64       78.69    121.87 o 
  18  14   4       50.86       -3.43    134.32 o 
  20  14   4        1.32      461.18    244.26 o 
   0  16   4      273.81      287.81     97.13 o 
   2  16   4      141.19      120.65     67.57 o 
   4  16   4      244.26      314.06     80.60 o 
   6  16   4      185.04      244.70     79.19 o 
   8  16   4       61.71       13.30     91.61 o 
  10  16   4       10.04      135.35     96.74 o 
  12  16   4       56.01      -46.55    147.27 o 
  14  16   4       21.08      -98.49    182.09 o 
  16  16   4       19.08      105.98    263.16 o 
  18  16   4       11.74     -132.00    196.23 o 
   2  18   4      150.17      257.05    113.88 o 
   4  18   4      229.37      400.98    284.64 o 
   6  18   4       89.22      -59.78     89.81 o 
   8  18   4       85.32      -38.87    104.65 o 
  10  18   4       50.70      -27.98    110.81 o 
  12  18   4        2.76     -105.51    106.44 o 
  14  18   4      104.62      324.52    179.69 o 
  16  18   4        0.65     -178.38    178.38 o 
   0  20   4       89.94       45.35    216.94 o 
   2  20   4      149.73      245.02    217.91 o 
   4  20   4      171.37      -15.33     85.68 o 
   6  20   4      164.86       59.06    127.88 o 
   8  20   4      138.94      224.42    114.03 o 
  10  20   4        6.45      105.20    122.64 o 
  12  20   4       10.03       28.24    305.69 o 
  14  20   4        4.35      -88.70    209.36 o 
   2  22   4       74.72      102.92    359.32 o 
   4  22   4       40.60     -234.76    234.76 o 
   6  22   4        4.54     -167.91    167.91 o 
   8  22   4       10.75     -100.41    322.43 o 
  10  22   4       26.37     -115.59    202.91 o 
   0  24   4       69.18       80.81    408.94 o 
   2  24   4       39.19     -382.21    382.21 o 
   1   1   5       88.60      143.74    122.95 o 
   3   1   5      180.72       89.16     81.17 o 
   5   1   5       52.65       76.37     74.14 o 
   7   1   5       90.85       79.54    104.22 o 
   9   1   5       23.70       50.45     94.98 o 
  11   1   5        7.79      -36.73     67.68 o 
  13   1   5        1.73       69.96     94.74 o 
  15   1   5        1.83       -5.69    103.23 o 
  17   1   5        6.95       90.10    124.19 o 
   1   3   5       20.66      -13.26     70.35 o 
   3   3   5       54.82      -30.76     75.50 o 
   5   3   5      263.06      327.87     91.41 o 
   7   3   5        4.57      176.92     92.54 o 
   9   3   5       96.07      171.86     61.35 o 
  11   3   5       28.62       53.44     84.25 o 
  13   3   5        5.10      -50.92     89.09 o 
  15   3   5        6.45      -93.44     93.44 o 
  17   3   5       11.74     -112.42    144.34 o 
   1   5   5       38.03       88.47     86.42 o 
   3   5   5       73.45       10.69     86.89 o 
   5   5   5       51.17       87.05     73.96 o 
   7   5   5       45.00       23.76     73.34 o 
   9   5   5       32.11       83.70    110.86 o 
  11   5   5        1.65       60.07    115.12 o 
  13   5   5        0.36      -38.09    129.19 o 
  15   5   5        0.52      -82.46    145.05 o 
  17   5   5       16.74      174.77    224.14 o 
   1   7   5       10.27      -60.73     93.24 o 
   3   7   5       23.51       63.40     92.23 o 
   5   7   5       61.72        7.10     75.79 o 
   7   7   5      227.67      223.01    135.98 o 
   9   7   5       15.01      -38.08    115.99 o 
  11   7   5        0.77       20.25    118.13 o 
  13   7   5        3.29     -111.96    111.96 o 
  15   7   5        8.40      200.92    123.73 o 
   1   9   5        2.99       57.92     84.15 o 
   3   9   5       21.76       98.80     90.11 o 
   5   9   5       11.83      -84.66    145.08 o 
   7   9   5       12.99      -60.36    130.69 o 
   9   9   5      103.16      105.84    120.99 o 
  11   9   5       17.94      -89.81    133.90 o 
  13   9   5        0.89     -175.56    185.62 o 
  15   9   5        9.90     -160.28    160.28 o 
   1  11   5        0.02     -110.61    110.61 o 
   3  11   5        2.87     -116.63    180.82 o 
   5  11   5       33.45     -119.20    119.20 o 
   7  11   5      148.90       57.16    114.89 o 
   9  11   5       11.84      205.05    125.31 o 
  11  11   5       50.93       98.03    140.20 o 
  13  11   5       33.79      -67.75    142.01 o 
   1  13   5       16.25      -33.22    135.68 o 
   3  13   5        2.62     -149.38    161.01 o 
   5  13   5       16.03      -30.82    117.30 o 
   7  13   5        5.79     -144.07    144.07 o 
   9  13   5       30.81       -2.25    173.76 o 
  11  13   5       92.18       -7.42    261.94 o 
   1  15   5        2.76     -360.39    360.39 o 
   3  15   5        2.10      152.08    353.97 o 
   5  15   5       26.05      274.95    348.00 o 
   7  15   5       38.17      131.14    197.15 o 
                                                 
